# Supplementary material for: Immune skeletal dysplasia with neurodevelopmental abnormalities caused by a novel variant of EXTL3 gene in a Chinese family
Source: Mol Genet Genomic Med. 2023 Nov 27;12(1):e2308. doi: 10.1002/mgg3.2308 (PMC10767689; doi:10.1002/mgg3.2308)
Supplement: Supplementary file 1 — Table S1 [file MGG3-12-e2308-s001.xlsx]

## Sheet: TABLE S1
TABLE S1 Information of other gene variants in the proband.
Gene	Relation to the proband	Age	Variant	Genomic coordinates	Transcript number	Pathogenicity	Related diseases
EP300	Proband	3M	c.2293C>T; p.L765F/-	chr22: 41545093	NM_001429	Uncertain	RUBINSTEIN-TAYBI SYNDROME 2; AD MENKE-HENNEKAM SYNDROME 2; AD
	Mother	30Y	c.2293C>T; p.L765F/-
	Father	34Y	NO
FOXP3	Proband	3M	c.376C>A; p.P126T/-	chrX: 49113962	NM_014009	Uncertain	IMMUNODYSREGULATION, POLYENDOCRINOPATHY, AND ENTEROPATHY; X-LINKED
	Mother	30Y	c.376C>A; p.P126T/-
	Father	34Y	NO
